# Supplementary material for: Systemic analysis of the DNA replication regulator origin recognition complex in lung adenocarcinomas identifies prognostic and expression significance
Source: Cancer Med. 2022 Oct 7;12(4):5035–54. doi: 10.1002/cam4.5238 (PMC9972100; doi:10.1002/cam4.5238)
Supplement: Supplementary file 4 — Table S1 [file CAM4-12-5035-s001.xlsx]

## Sheet: Sheet1
ID	Sex	Stages	Admission number	Age	Smoking history	Lymph node metastasis	Recurrence	ORC1	ORC2	ORC3	ORC4	ORC5	ORC6
1	Female	T2N2M0 Ⅲ期	00427054	68	NO	Yes	Yes	High	Low	Low	High	High	High
2	Male	T1N0M0 Ⅰ期	60436118	60	Yes	NO	NO	Low	Low	High	High	High	Low
3	Female	T1N0M0 Ⅰ期	00429753	65	Yes	NO	NO	Low	Low	High	High	High	High
4	Female	T2N0M0 Ⅰ期	60428140	64	Yes	NO	NO	Low	High	High	High	High	Low
5	Female	T1N0M0 Ⅰ期	60222725	61	Yes	NO	NO	Low	High	High	High	High	High
6	Female	T2N0M0 Ⅰ期	60409367	65	NO	NO	NO	Low	High	High	High	High	Low
7	Female	Ⅳ	00421899	58	NO	Yes	Yes	High	High	High	High	High	High
8	Female	T2N0M0 Ⅰ期	00429858	55	NO	NO	Yes	High	Low	High	High	High	High
9	Female	Ⅳ	00420586	43	Yes	Yes	Yes	High	Low	High	High	High	High
10	Female	T2N0M0 Ⅰ期	00431162	57	Yes	NO	Yes	High	Low	Low	High	High	High
11	Male	Ⅳ	00433894	50	Yes	Yes	Yes	High	High	High	Low	High	High
12	Female	Ⅳ	00398789	68	Yes	Yes	Yes	High	Low	High	Low	High	High
13	Female	Ⅳ	00430087	62	NO	Yes	Yes	High	High	Low	High	High	High
14	Female	T1N0M0 Ⅰ期	00426839	35	Yes	NO	Yes	Low	Low	High	High	High	High
15	Male	T2N0M0 Ⅰ期	60400455	56	Yes	NO	Yes	High	High	High	Low	High	High
16	Male	T2N0M0 Ⅰ期	60399329	69	Yes	NO	NO	High	High	High	High	High	High
17	Female	T2N0M0 Ⅰ期	00432495	56	NO	NO	NO	High	High	High	High	High	Low
18	Female	T1N0M0 Ⅰ期	00428637	41	NO	NO	Yes	Low	High	High	High	High	High
19	Male	T2N2M0 Ⅲ期	60325591	69	Yes	Yes	Yes	High	Low	High	High	High	High
20	Female	T1N0M0 Ⅰ期	00428828	46	NO	NO	NO	Low	High	High	Low	High	High
21	Male	T2N0M0 Ⅰ期	00427180	67	Yes	NO	Yes	High	High	High	High	High	High
22	Male	T1N0M0 Ⅰ期	00433562	53	Yes	NO	NO	Low	Low	Low	High	Low	Low
23	Male	T1N0M0 Ⅰ期	428681	67	Yes	NO	Yes	High	Low	Low	Low	High	High
24	Male	T1N0M0 Ⅰ期	431645	58	Yes	NO	NO	Low	High	High	High	High	High
25	Female	T1N0M0 Ⅰ期	428857	64	NO	NO	Yes	High	High	Low	Low	High	Low
26	Male	T1N0M0 Ⅰ期	00430690	70	Yes	NO	NO	High	High	High	High	High	High
27	Female	T1N0M0 Ⅰ期	00433739	50	Yes	NO	NO	Low	Low	High	High	High	High
28	Female	T1N0M0 Ⅰ期	00432513	53	NO	NO	NO	High	High	High	High	High	High
29	Female	T2N0M0 Ⅰ期	421297	55	Yes	NO	NO	High	High	High	High	Low	Low
30	Male	T1N0M0 Ⅰ期	428892	54	Yes	NO	NO	Low	Low	High	High	Low	High
31	Female	T2N0M0 Ⅰ期	60403540	49	NO	NO	NO	Low	High	High	High	High	High
32	Male	T2N0M0 Ⅰ期	412414	61	Yes	NO	NO	High	Low	High	High	High	High
33	Male	T2N0M0 Ⅰ期	435091	61	Yes	NO	NO	Low	High	High	High	High	High
34	Male	T1N0M0 Ⅰ期	60417577	73	Yes	NO	Yes	High	High	High	High	High	High
35	Female	Ⅳ	434523	67	Yes	Yes	Yes	High	Low	High	High	Low	High
36	Male	Ⅳ	227286	53	Yes	Yes	Yes	Low	High	Low	High	High	High
37	Male	T2N0M0 Ⅰ期	60262337	63	Yes	NO	Yes	High	Low	High	High	High	High
38	Female	T1N0M0 Ⅰ期	429753	65	Yes	NO	Yes	High	High	High	Low	Low	High
39	Female	T1N0M0 Ⅰ期	431414	61	NO	NO	NO	High	Low	High	High	High	Low
40	Female	T1N0M0 Ⅰ期	434156	53	NO	NO	Yes	High	High	High	Low	High	High
41	Female	T1N0M0 Ⅰ期	433027	48	Yes	NO	NO	High	High	High	High	High	High
42	Female	T2N1M0 Ⅱ期	60416960	58	NO	Yes	Yes	Low	Low	Low	Low	Low	High
43	Female	Ⅳ	433213	58	Yes	Yes	Yes	High	High	High	High	High	High
44	Male	T3N0M0 Ⅱ期	428496	76	Yes	NO	Yes	High	High	High	High	High	High
45	Female	T1N0M0 Ⅰ期	427196	65	NO	NO	NO	Low	High	High	High	High	High
46	Female	T1N0M0 Ⅰ期	430478	44	NO	NO	NO	High	High	High	High	High	Low
47	Female	Ⅳ	427138	68	Yes	Yes	Yes	High	Low	High	High	High	High
48	Female	T1N0M0 Ⅰ期	428468	61	NO	NO	NO	Low	Low	High	Low	High	High
49	Female	T1N0M0 Ⅰ期	428975	61	Yes	NO	NO	High	High	High	High	Low	High
50	Female	T3N0M0 Ⅱ期	431309	41	NO	NO	Yes	High	High	High	High	High	High
